# Supplementary material for: A pilot randomized controlled trial of EKG for neonatal resuscitation
Source: PLoS One. 2017 Nov 3;12(11):e0187730. doi: 10.1371/journal.pone.0187730 (PMC5669495; doi:10.1371/journal.pone.0187730)
Supplement: S1 File — (XLSX) [file pone.0187730.s001.xlsx]

## Sheet: Sheet1
Subject ID	Randomization	Time to cpap	Time to PPV	HR @ PPV	Sat @ PPV	Time to HR EKG	Time to Palp	HR by Palp/Ausc	initial EKG HR value	Time to HR Pulse ox	initial HR Pulse ox Value	time to O2 saturation	O2 Saturation value	time to change in pressure (PIP)	PIP changed to (cmH2O)	Initial fiO2	Time to FIo2 change	Fio2 increased to?	Time to 1st attemp to intubation	FiO2 increasd? Yes/no
N7069	unblinded	00:00:23	00:01:36	143	67	00:01:32	00:01:28	Oxim Correct	139	00:01:26	141	00:01:26	67	n/a		0.3	00:03:34	0.4	NA	1
N7087	unblinded	00:00:18	00:00:34	n/a	n/a	00:01:22	00:00:52	"Good, he was crying"	143	00:01:20	135	00:01:20	66	n/a		0.4	00:00:46	1	00:01:29	1
N7101	unblinded	00:00:26	00:00:28	n/a	n/a	00:01:36			109	00:01:20	52	00:01:20	47	n/a		21	00:00:49	62		1
N7107	unblinded	00:00:08	00:00:44	n/a	60	00:00:57	00:00:50	Good Crying	124	00:00:58	164	00:00:42	60	00:01:53	25	0.3	00:01:20	35	n/a	1
N7108	unblinded	00:00:16	N/A	..	..	00:00:51	00:01:23	130 Ausc	177	00:03:20	122	00:03:20	73	n/a		30	00:01:39	40		1
N7112	unblinded	00:00:09	00:00:17	n/a	n/a	00:01:18	00:00:20	HR's Low Palp	58	00:01:01	58	00:01:01	68	00:00:46	25	0.3	00:01:29	0.5	00:02:44	1
N7114	unblinded	00:00:12	00:00:15	n/a	n/a	00:01:12	00:00:05	<100 Ausc	82	00:01:54	147	00:01:41	75	00:00:56	30	0.3	00:04:07	1	00:06:07	1
N7115	unblinded	00:00:08	00:00:13	n/a	n/a	00:01:44	00:00:10	About 30	109	00:01:24	132	00:01:24	59	00:00:20	25	0.3	00:01:48	60	00:05:05	1
N7116	unblinded	00:00:11	00:00:17	n/a	n/a	00:00:57	00:00:15	>100 Ausc	110	00:01:30	152	00:01:27	73	00:01:13	30	0.3		50		1
N7117	unblinded	00:00:08	00:08:19	147	72	00:00:49	00:00:11	>100 Ausc	153	00:01:03	130	00:00:57	63	n/a		0.25	00:01:12	50	00:09:42	1
N7119	unblinded	00:00:08	00:00:10	n/a	n/a	00:00:57	00:00:21	Good	77	00:00:59	80	00:00:59	40	n/a		40	00:01:33	73		1
N7120	unblinded	00:00:13	NA	..	..	00:00:31	00:00:34	Good	156	00:01:25	131	00:01:25	86	n/a		21	n/a	n/a	n/a	0
N7122	unblinded	00:00:20	00:00:45	n/a	n/a	00:01:08	00:01:11	<100 Palp	84	00:02:59	74	00:02:59	22	n/a		40	00:03:23	65		1
N7123	unblinded	00:00:23	00:01:09	104	n/a	00:01:12	00:01:03	<100 Palp	104	00:01:45	60	00:01:45	22	00:02:45	25	0.21	n/a	40	n/a	1
N7124	unblinded	00:00:15	N/A	..	..	00:01:06			163	00:01:39	155	00:01:39	88	n/a		40		21		0
N7126	unblinded	00:00:06	00:01:33	117	36	00:00:53	00:00:20	120	108	00:01:25	115	00:01:25	58	00:01:43	30	30	00:02:02	45	00:05:50	1
N7127	unblinded	00:00:08	00:02:27	90	56	00:00:30	00:01:01	Fine	142	00:01:27	113	00:01:27	59	n/a		33	00:02:16	53	n/a	1
N7131	unblinded	00:00:09	00:00:13	n/a	n/a	00:00:44	00:00:20	Good	80	00:00:48	24	00:00:47	73	n/a		38	00:00:53	50	n/a	1
N7132	unblinded	00:00:22	00:01:31	n/a	n/a	00:01:11	00:00:50	>100	141	00:01:58	65	00:00:47	47	00:02:07	25	30	00:01:01	75	n/a	1
N7133	unblinded	00:05:45	N/A	..	..	00:01:20	00:01:12	>100	150	00:00:53	150	00:00:53	86	n/a		21	n/a	n/a	n/a	0
N7046	blinded	00:00:29	00:00:34	n/a	n/a		00:00:40	XX		00:01:47	97	00:01:22	45	00:01:43	30	35	00:01:13	100	00:04:08	1
N7050	blinded	00:00:44	00:01:00	n/a	n/a		00:00:50	GOOD'		00:02:16	146	00:02:16	40.5	n/a	n/a	40	00:09:36	60	n/a	1
N7051	blinded	00:00:15	00:00:36	n/a	n/a		00:00:15	Brady'		00:01:19	116	00:01:07	37	n/a	n/a	21		100	n/a	1
N7059	blinded	00:00:05	00:00:07	n/a	n/a					00:01:14	133	00:00:54	82	00:03:00	28	40	00:01:50	98	00:07:33	1
N7070	blinded	00:00:15	n/a	..	..			"Clearly>100"		00:02:04	135	00:02:04	55	n/a	n/a	30	00:05:08	35	n/a	1
N7077	blinded	00:00:15	00:10:18	147	95		00:01:17	>100 He's c rying"		00:01:19	164	00:01:09	99	n/a	n/a	30	n/a	25	00:09:55	0
N7078	blinded	00:00:36	00:02:07	143	75		00:01:29	>100		00:02:07	143	00:01:50	86	n/a	n/a	21	00:01:00	33	n/a	1
N7081	blinded	n/a	00:00:12	n/a	n/a		00:00:20	XX		00:01:39	134	00:01:39	82	00:00:37	25	40	00:00:49	100	n/a	1
N7086	blinded	00:02:42	00:00:20	n/a	n/a		00:00:37	Good HR		00:04:01	134	00:04:02	39	00:03:57	28	40	00:04:44	85	00:05:02	1
N7089	blinded	00:01:48	n/a	..	..		00:01:11	XX		00:02:36	86	00:02:36	56	n/a	n/a	21	00:02:53	40	n/a	1
N7092	blinded	00:00:15	00:00:15	n/a	n/a					00:01:19	85	00:01:18	58	n/a	n/a	40	00:01:27	60	00:05:29	1
N7094	blinded	00:00:24	00:00:31	n/a	n/a		00:00:22	<100		00:01:50	118	00:00:39	44	n/a	n/a	21	00:00:47	45	n/a	1
N7095	blinded	00:01:12	n/a	..	..		00:01:14	XX		00:01:56	110	00:01:08	55	n/a	n/a	40	00:01:49	57	n/a	1
N7096	blinded	00:00:25	n/a	..	..		00:00:55	XX		00:01:24	94	00:00:46	61	n/a	n/a	36	00:02:43	47	n/a	1
N7098	blinded	00:01:24	n/a	..	..		00:01:42	XX		00:01:53	157	00:01:53	55	n/a	n/a	37	00:02:05	55	n/a	1
N7099	blinded	00:00:13	n/a	..	..		00:01:05	XX		00:01:32	109	00:00:38	66	n/a	n/a	33	00:00:49	40	n/a	1
N7100	blinded	00:00:11	00:01:27	n/a	21					00:01:36	81	00:00:55	21	00:02:27	30	31	00:01:14	58	00:03:07	1
N7104	blinded	00:00:11	00:01:34	n/a	40		00:00:39	Good		00:03:12	99	00:01:08	49	n/a	n/a	21	00:01:05	40	n/a	1
N7105	blinded	00:00:14	n/a	..	..		00:00:37	XX		00:01:36	164	00:01:03	63	n/a	n/a	22	00:02:43	30	n/a	1
N7121	blinded	00:00:27	00:01:26	73	70		00:01:21	<100		00:01:35	35	00:01:35	63	n/a	n.a	off	n/a	n/a	n/a	0
